# Supplementary material for: Full-length transcriptome sequencing of pepper fruit during development and construction of a transcript variation database
Source: Hortic Res. 2024 Jul 24;11(9):uhae198. doi: 10.1093/hr/uhae198 (PMC11387007; doi:10.1093/hr/uhae198)
Supplement: Web_Material_uhae198 [file web_material_uhae198.zip]

Archive with 11 entries (11 files):
- V3 Figure S1.pdf
- V3 Figure S2.pdf
- V3 Figure S3A.pdf
- V3 Figure S3B.pdf
- V3 Figure S4.pdf
- V3 Figure S5.pdf
- V3 Figure S6.pdf
- V3 Figure S7.docx
- V3 Figure S8.docx
- V3 Figure S9.docx
- V3 Figure S10.pptx
